# Supplementary material for: Identification of a Gene-Expression-Based Surrogate of Genomic Instability during Oral Carcinogenesis
Source: Cancers (Basel). 2022 Feb 7;14(3):834. doi: 10.3390/cancers14030834 (PMC8834046; doi:10.3390/cancers14030834)
Supplement: Supplementary file 1 [file cancers-14-00834-s001.zip]

Archive with 1 entries (1 files):
- cancers-1559245-supplementary.pdf
